# Supplementary material for: Bronchial Physiological Saline Injection to Visualize Peripheral Pulmonary Lesions in Ultrathin Bronchoscopy
Source: Diagnostics (Basel). 2025 Nov 28;15(23):3029. doi: 10.3390/diagnostics15233029 (PMC12691501; doi:10.3390/diagnostics15233029)
Supplement: Supplementary file 1 [file diagnostics-15-03029-s001.zip]

Archive with 2 entries (2 files):
- e-Figure_legends20250922.pdf
- e-Table_1_20250927.pdf
